# Supplementary material for: Predicting Long-Term Mortality in TAVI Patients Using Machine Learning Techniques
Source: J Cardiovasc Dev Dis. 2021 Apr 16;8(4):44. doi: 10.3390/jcdd8040044 (PMC8072967; doi:10.3390/jcdd8040044)
Supplement: Supplementary file 1 [file jcdd-08-00044-s001.zip]

Archive with 1 entries (1 files):
- jcdd-1118933-supplementary.pdf
